# Supplementary material for: A Comprehensive Analysis of the Abdominal Aortic Aneurysm Growth Rate in the Spanish Population
Source: J Clin Med. 2025 Jul 3;14(13):4720. doi: 10.3390/jcm14134720 (PMC12250419; doi:10.3390/jcm14134720)
Supplement: Supplementary file 1 [file jcm-14-04720-s001.zip]

Archive with 1 entries (1 files):
- jcm-3707748-supplementary.pdf
